# Supplementary material for: Uropathogenic Escherichia coli in a Diabetic Dog with Recurrent UTIs: Genomic Insights and the Impact of Glucose and Antibiotics on Biofilm Formation
Source: Microorganisms. 2025 Aug 20;13(8):1946. doi: 10.3390/microorganisms13081946 (PMC12388685; doi:10.3390/microorganisms13081946)
Supplement: Supplementary file 1 [file microorganisms-13-01946-s001.zip]

Archive with 1 entries (1 files):
- microorganisms-3822367-supplementary.pdf
